# Supplementary material for: Using Shotgun Sequencing to Describe the Changes Induced by In-Feed Zinc Oxide and Apramycin in the Microbiomes of Pigs One Week Postweaning
Source: Microbiol Spectr. 2022 Aug 11;10(4):e01597-22. doi: 10.1128/spectrum.01597-22 (PMC9431492; doi:10.1128/spectrum.01597-22)
Supplement: Supplemental file 1 — File S1. Download spectrum.01597-22-s0002.xls, XLS file, 0.04 MB [file spectrum.01597-22-s0002.xls]

## Sheet: Kraken2 Alpha diversity
Supplementary file S1: Alpha diversity estimators
Trial	Treatment	Cleaning	Species Richness	Shannon	Simpson	Inv.Simpson	S.chao1
Trial 1	Ab	A	3142	5.42349	0.966431	29.7894	3190.9
Trial 1	Zn	A	3054	4.41416	0.947402	19.0121	3116.53
Trial 1	Ct	A	3153	4.29779	0.873202	7.88654	3197.38
Trial 1	Ab	A	3105	4.04509	0.910624	11.1886	3148.08
Trial 1	Zn	A	3096	5.61874	0.979145	47.9503	3149.1
Trial 1	Ct	A	3133	5.026	0.954484	21.9704	3169.25
Trial 1	Zn	A	3105	5.39492	0.97415	38.6848	3156.25
Trial 1	Ct	A	3109	5.88953	0.978212	45.8967	3170.59
Trial 1	Ab	A	3105	5.17918	0.949835	19.9342	3172.87
Trial 1	Zn	A	3081	4.99438	0.961808	26.1835	3150.56
Trial 1	Ab	A	3074	4.03574	0.90465	10.4877	3141.8
Trial 1	Zn	A	3047	3.25254	0.828884	5.84397	3131.22
Trial 1	Ab	A	3127	6.16955	0.988776	89.0919	3161.83
Trial 1	Ct	A	3124	3.52806	0.873933	7.93227	3175
Trial 1	Ct	A	3090	4.51332	0.923245	13.0284	3163.76
Trial 1	Ab	A	3112	4.59474	0.951657	20.6857	3175.72
Trial 1	Ct	A	3121	3.41227	0.846804	6.52759	3167.68
Trial 1	Zn	A	3043	5.62411	0.983788	61.6841	3095.51
Trial 1	Ab	A	3095	3.9352	0.890373	9.12185	3165.21
Trial 1	Ct	A	3141	5.23665	0.969553	32.8438	3183.01
Trial 1	Ab	A	3078	3.36558	0.879259	8.28217	3151.89
Trial 1	Zn	A	3121	5.50688	0.969658	32.9575	3178.51
Trial 2	Ab	B	3062	4.8464	0.951085	20.4436	3122.19
Trial 2	Ct	B	3132	4.37989	0.928376	13.9618	3180.84
Trial 2	Ct	B	3134	4.24579	0.86466	7.38882	3161.14
Trial 2	Ab	B	3095	5.06588	0.953902	21.6929	3165.78
Trial 2	Zn	B	3114	5.70683	0.982964	58.6979	3156.9
Trial 2	Ct	B	3119	4.8555	0.954766	22.1074	3191.03
Trial 2	Ct	B	3154	4.18057	0.919501	12.4224	3191.74
Trial 2	Ab	B	3119	5.37732	0.966212	29.596	3160.21
Trial 2	Zn	B	3098	4.86919	0.941369	17.0559	3155.51
Trial 2	Zn	C	3079	4.44188	0.914697	11.723	3158.78
Trial 2	Ab	C	3103	5.40724	0.973578	37.8479	3190.31
Trial 2	Ct	C	3146	3.74815	0.871261	7.76768	3189.52
Trial 2	Ct	C	3102	4.10757	0.864109	7.35885	3150.01
Trial 2	Zn	C	3123	5.14291	0.960132	25.0825	3154.17
Trial 2	Zn	C	3098	5.02533	0.966003	29.4143	3148.93
Trial 2	Ct	C	3137	3.74668	0.882852	8.53621	3177.23
Trial 2	Ct	C	3131	3.51142	0.72942	3.69576	3173.04
Trial 2	Ab	C	3118	5.37434	0.976189	41.9977	3162.06
Trial 2	Ct	C	3151	4.11969	0.828644	5.83582	3229.68
Trial 2	Ct	C	3127	5.32317	0.964079	27.8388	3163.59
Trial 2	Ab	C	3134	5.09528	0.9493	19.7237	3170.32
Trial 2	Zn	B	3105	5.70234	0.981994	55.5357	3143.12
Trial 2	Ct	B	3132	6.04402	0.988264	85.2085	3158.18
Trial 2	Ct	B	3102	6.14661	0.986992	76.8738	3165.11
Trial 3	Ab	F	3096	5.20121	0.972351	36.1671	3163.38
Trial 3	Ct	E	3123	5.50053	0.975469	40.7639	3162.58
Trial 3	Ab	D	3038	5.1905	0.942714	17.4564	3098
Trial 3	Ct	D	3106	4.50989	0.935104	15.4092	3169.75
Trial 3	Ct	E	3138	5.34042	0.959361	24.6066	3170.14
Trial 3	Ab	F	3131	6.02568	0.988965	90.6219	3182.19
Trial 3	Ab	F	3097	5.05532	0.954267	21.8661	3140.11
Trial 3	Zn	E	3079	4.34143	0.9134	11.5473	3151.38
Trial 3	Zn	F	3083	5.60224	0.966318	29.6891	3155.36
Trial 3	Ab	E	3089	4.16365	0.892096	9.26745	3128.65
Trial 3	Ab	E	3067	4.31323	0.920813	12.6284	3109
Trial 3	Zn	E	3141	5.79526	0.985679	69.8276	3171.68
Trial 3	Zn	F	3054	5.22341	0.974737	39.584	3123.84
Trial 3	Ct	F	3129	4.96858	0.938053	16.1428	3187.96
Trial 3	Ct	D	3142	5.54358	0.970618	34.0339	3181.54
Trial 3	Zn	F	3085	5.04722	0.969585	32.8784	3128.57
Trial 3	Zn	E	3021	5.3965	0.980638	51.6472	3122.78
Trial 3	Ab	D	3110	5.18662	0.968272	31.518	3149.17
Trial 3	Zn	D	3126	4.83346	0.941555	17.1102	3169.06
Trial 3	Ab	D	3135	5.93261	0.985536	69.1355	3187.97
Trial 3	Zn	D	3123	4.46334	0.925379	13.4011	3170.85
Trial 3	Ct	D	3099	3.91896	0.90154	10.1564	3141.06
Trial 3	Ct	F	3076	5.28036	0.976357	42.295	3115.87
Trial 3	Ct	E	3091	4.59207	0.940498	16.8063	3134.85
Trial 3	Zn	D	3130	5.11404	0.94826	19.3273	3177.76
Trial 3	Ab	E	3098	4.9452	0.926121	13.5357	3159.62
