# Supplementary material for: Using Shotgun Sequencing to Describe the Changes Induced by In-Feed Zinc Oxide and Apramycin in the Microbiomes of Pigs One Week Postweaning
Source: Microbiol Spectr. 2022 Aug 11;10(4):e01597-22. doi: 10.1128/spectrum.01597-22 (PMC9431492; doi:10.1128/spectrum.01597-22)
Supplement: Supplemental file 2 — File S2. Download spectrum.01597-22-s0003.xls, XLS file, 0.05 MB [file spectrum.01597-22-s0003.xls]

## Sheet: Kraken2
Supplementary file S2.Table of mean relative abundance species profile for each dietary treatment and trial.
	Ct			Ab			Zn
	Trial 1	Trial 2	Trial 3	Trial 1	Trial 2	Trial 3	Trial 1	Trial 2	Trial 3
s__Faecalibacterium prausnitzii	14.6789	12.9143	8.13201	15.1507	16.0605	10.6403	18.6013	19.1669	11.7223
s__Lactobacillus reuteri	15.1206	16.5329	14.41	13.5091	9.81252	9.17034	9.85402	8.49825	17.7192
s__Lactobacillus amylovorus	10.5587	4.53317	7.72569	9.90128	4.94483	8.44979	5.65176	2.29298	1.36893
s__Collinsella aerofaciens	3.02278	1.70257	3.70836	2.84129	4.50443	2.31038	2.10872	3.17206	2.77353
s__[Eubacterium] hallii	1.87952	2.06126	2.04708	2.79572	4.07741	2.4773	4.50805	5.19212	5.92514
s__Anaerostipes hadrus	0.566597	1.06338	0.727339	1.90856	2.92386	0.847695	2.58269	1.64781	1.58052
s__Flavonifractor plautii	2.03763	2.02541	2.27656	1.92329	2.8794	2.69721	2.83709	2.97585	3.21843
s__Megasphaera elsdenii	9.75459	3.39281	11.0937	10.4769	2.65136	8.13492	0.149147	0.218676	0.720519
s__Prevotella ruminicola	1.19493	1.29066	1.54923	1.92715	2.52478	2.44426	2.6075	2.6046	2.53828
s__Prevotella dentalis	1.62066	1.49282	1.52026	1.85059	2.50155	2.12224	2.37017	2.57723	2.24636
s__Roseburia hominis	1.54533	1.36067	2.97749	1.45285	2.04777	2.00583	2.70751	2.79067	2.53612
s__Prevotella intermedia	0.913691	1.03103	1.10152	1.42791	1.91913	1.7201	1.8599	1.94488	1.859
s__Intestinimonas butyriciproducens	1.35099	1.28963	2.19793	1.16696	1.8684	1.93505	1.82244	1.67615	1.7079
s__Oscillibacter valericigenes	1.47168	1.29266	1.54442	1.40721	1.70475	1.74408	1.52077	1.7615	1.64469
s__Cloacibacillus porcorum	0.241805	0.254503	0.74357	0.285478	1.56723	0.722719	0.174568	0.237381	0.21744
s__[Eubacterium] rectale	1.16803	1.24063	1.16457	2.26021	1.48286	2.13564	2.26494	1.67644	1.73156
s__Lactobacillus johnsonii	2.1051	3.18896	1.12954	1.09945	1.48089	0.597916	1.30999	2.3944	3.01327
s__Prevotella denticola	0.748076	0.791184	0.810466	1.00854	1.36287	1.19607	1.32077	1.40531	1.26501
s__Clostridioides difficile	0.711154	0.673111	1.03563	0.882758	1.17151	1.30693	2.11478	1.99755	1.44239
s__Desulfovibrio piger	1.92438	2.45434	1.44389	1.31748	1.15551	2.85351	0.465699	0.274991	0.90722
s__Prevotella fusca	0.504279	0.535447	0.623752	0.853833	1.11747	0.958866	1.00275	1.17104	0.974125
s__Lachnoclostridium phocaeense	0.669948	0.603935	0.751903	0.69628	0.998947	1.01785	1.25755	1.23688	1.17569
s__Acidaminococcus fermentans	0.407775	0.621814	2.69085	1.42749	0.967914	0.951223	0.166674	0.977957	0.235539
s__Bacteroides thetaiotaomicron	0.391223	0.507122	0.58921	0.679083	0.930882	0.909475	1.06752	1.03221	1.08215
s__Blautia sp. YL58	0.607328	0.615122	0.684756	0.543943	0.851377	0.854135	1.23444	1.16591	1.10794
s__Chryseobacterium gallinarum	0.412217	0.471449	0.49237	0.704817	0.817992	0.772137	0.953597	0.970892	0.989383
s__Lachnoclostridium sp. YL32	0.561987	0.45632	0.852237	0.605806	0.802004	0.886196	1.11883	1.13053	1.15882
s__Bacteroides salanitronis	0.419036	0.672431	0.520005	0.597309	0.778159	0.903447	1.04098	0.973367	0.895599
s__Blautia sp. N6H1-15	0.521424	0.536058	0.530534	0.478206	0.723965	0.700251	1.0642	1.09288	0.932716
s__Blautia hansenii	0.495343	0.505093	0.52453	0.484933	0.704444	0.771334	1.12382	1.12538	0.961832
s__[Clostridium] bolteae	0.472917	0.423054	0.616183	0.488679	0.678147	0.70203	0.874616	0.844104	0.961849
s__Mordavella sp. Marseille-P3756	0.468029	0.44239	0.557035	0.476602	0.668462	0.726149	0.828523	0.830982	0.799811
s__Prevotella melaninogenica	0.302111	0.330945	0.364481	0.529671	0.666732	0.58016	0.579666	0.704747	0.593863
s__Prevotella enoeca	0.341993	0.368878	0.436108	0.503914	0.660176	0.610784	0.701761	0.714807	0.66719
s__Barnesiella viscericola	0.400443	0.517886	0.46394	0.489082	0.652068	0.653352	0.676618	0.646108	0.577348
s__Bacteroides fragilis	0.346445	0.545146	0.473168	0.471675	0.647352	0.706514	0.867367	0.761158	0.702937
s__[Eubacterium] eligens	0.550045	0.503979	0.385606	0.446434	0.62708	0.47042	0.614605	0.649738	0.680137
s__Prevotella jejuni	0.28936	0.312952	0.343401	0.504241	0.621202	0.51885	0.546104	0.655671	0.565267
s__Prevotella sp. oral taxon 299	0.226449	0.258552	0.270446	0.384096	0.602904	0.450544	0.494022	0.540677	0.443943
s__Ruminiclostridium sp. KB18	0.512024	0.442409	0.584029	0.454054	0.601024	0.618962	0.611953	0.616473	0.667149
s__Fibrobacter succinogenes	0.374178	0.283879	0.125391	0.483513	0.549849	1.6897	0.0726302	0.525748	0.45505
s__Eubacterium limosum	0.379708	0.317382	0.800541	0.383711	0.533961	0.627463	0.63088	0.590174	0.761127
s__Streptococcus suis	0.376614	0.398228	0.612062	0.644464	0.504555	0.598275	0.520228	0.479594	0.592726
s__Escherichia coli	6.77237	16.272	3.57785	0.521581	0.437744	0.600183	0.10703	0.329564	0.653914
s__[Clostridium] saccharolyticum	0.296286	0.289406	0.338451	0.29835	0.434623	0.431651	0.491984	0.487658	0.480552
s__Selenomonas ruminantium	0.247232	0.210152	0.382499	0.230283	0.430483	0.382856	0.190493	0.207167	0.163743
s__Bacteroides heparinolyticus	0.215319	0.332336	0.293389	0.294538	0.420423	0.428352	0.527566	0.433409	0.442736
s__Bacteroides helcogenes	0.218315	0.34133	0.335763	0.299879	0.418921	0.444071	0.60828	0.460716	0.539467
s__Treponema succinifaciens	0.355658	0.352659	1.51742	0.406765	0.410938	1.03927	0.861337	1.57993	0.431895
s__Clostridium sp. SY8519	0.303181	0.295026	0.365131	0.28083	0.40731	0.411135	0.557344	0.680907	0.55171
s__Alistipes finegoldii	0.254375	0.352659	0.349273	0.311242	0.396549	0.608068	0.431717	0.545021	0.37278
s__Bacteroides cellulosilyticus	0.202644	0.2735	0.290176	0.279706	0.393187	0.392005	0.427518	0.390646	0.40247
s__Bacteroides zoogleoformans	0.229342	0.349516	0.288404	0.296953	0.389316	0.423245	0.517756	0.457624	0.434537
s__Ruminococcus bicirculans	0.315345	0.32929	0.391515	0.244943	0.375484	0.328917	0.379016	0.469907	0.372059
s__Ruminococcus albus	0.321689	0.279482	0.476967	0.260719	0.370172	0.364528	0.337491	0.390219	0.304697
s__Olsenella sp. Marseille-P2300	0.303798	0.236993	0.308975	0.275487	0.339959	0.246651	0.22855	0.310798	0.278475
s__Bacteroides ovatus	0.152771	0.204424	0.215612	0.239517	0.336111	0.319033	0.422716	0.406296	0.376355
s__Odoribacter splanchnicus	0.168475	0.202923	0.180954	0.226238	0.333284	0.284794	0.260983	0.301614	0.239418
s__Tannerella sp. oral taxon HOT-286	0.2211	0.282662	0.218521	0.24174	0.316318	0.316895	0.410465	0.363753	0.311802
s__Bacteroides caecimuris	0.152204	0.230451	0.20206	0.209474	0.298664	0.315728	0.474721	0.362033	0.362142
s__Christensenella massiliensis	0.259103	0.245767	0.273785	0.195336	0.296032	0.288341	0.297591	0.277313	0.258653
s__Ethanoligenens harbinense	0.263092	0.233556	0.299893	0.212657	0.275375	0.276083	0.267219	0.28462	0.279728
s__Petrimonas mucosa	0.142216	0.182791	0.172312	0.195971	0.264942	0.267092	0.269052	0.292709	0.235522
s__Selenomonas sputigena	0.159424	0.118301	0.23433	0.148839	0.264845	0.240549	0.0851941	0.105497	0.0745266
s__Butyrivibrio proteoclasticus	0.15378	0.17243	0.195822	0.161492	0.255832	0.240832	0.266722	0.267621	0.287589
s__Enterococcus faecium	0.160422	0.170553	0.243711	0.184507	0.253163	0.293737	0.298815	0.285651	0.363946
s__Bacteroides vulgatus	0.127352	0.182705	0.479786	0.172843	0.239803	0.322006	0.289108	0.252212	0.342904
s__Bacteroides caccae	0.124407	0.171601	0.167655	0.168656	0.23941	0.250003	0.275719	0.23949	0.238477
s__Butyrivibrio hungatei	0.132646	0.150233	0.171014	0.15366	0.230009	0.212085	0.25134	0.253809	0.260085
s__Ruminococcaceae bacterium CPB6	0.210837	0.18247	0.232752	0.181878	0.223587	0.220085	0.265544	0.230192	0.24034
s__Bacteroidales bacterium CF	0.124158	0.139885	0.12215	0.189276	0.211154	0.175011	0.115695	0.154252	0.119858
s__Acidaminococcus intestini	0.146627	0.0834829	0.220861	0.202266	0.206337	0.215698	0.0820467	0.125104	0.0841042
s__Tannerella forsythia	0.122318	0.151058	0.132761	0.140007	0.205426	0.184183	0.200606	0.212308	0.174752
s__Clostridium botulinum	0.101829	0.105956	0.0893442	0.0980054	0.203941	0.139553	0.100226	0.192209	0.161082
s__Lachnoclostridium phytofermentans	0.128131	0.144867	0.144557	0.138673	0.198348	0.177224	0.231265	0.236082	0.217956
s__Porphyromonas gingivalis	0.10643	0.145409	0.122469	0.12876	0.182644	0.180447	0.184556	0.180187	0.154186
s__Bacteroides dorei	0.103148	0.161226	0.162506	0.140786	0.180075	0.213817	0.25626	0.230035	0.233395
s__Porphyromonas asaccharolytica	0.108307	0.118627	0.115614	0.13538	0.179911	0.167236	0.201585	0.154242	0.142979
s__Slackia heliotrinireducens	0.179116	0.14594	0.190512	0.148937	0.176682	0.178303	0.147462	0.172626	0.166603
s__Olsenella uli	0.146199	0.113432	0.151259	0.128944	0.159675	0.11537	0.103614	0.137711	0.126007
s__Erysipelotrichaceae bacterium I46	0.0932604	0.093736	0.119531	0.119392	0.159576	0.156568	0.182747	0.154775	0.187174
s__Klebsiella pneumoniae	0.065328	0.11224	0.0507098	0.0425315	0.157504	0.932	0.034175	0.0338519	0.230393
s__Clostridium chauvoei	0.0911665	0.0393037	0.0121822	0.0557074	0.157196	0.0822313	0.0630993	0.220842	0.168862
s__Proteiniphilum saccharofermentans	0.0715965	0.101946	0.101639	0.109135	0.15314	0.167266	0.156189	0.141371	0.144522
s__Adlercreutzia equolifaciens	0.14202	0.115835	0.152139	0.118975	0.134394	0.131864	0.126959	0.139894	0.143123
s__Faecalibaculum rodentium	0.0923267	0.0741816	0.10529	0.095834	0.132967	0.12724	0.101802	0.109177	0.104711
s__[Clostridium] cellulosi	0.12151	0.11663	0.139874	0.100969	0.130983	0.129711	0.140045	0.129177	0.136453
s__Herbinix luporum	0.0984961	0.108483	0.108557	0.0946662	0.130758	0.121236	0.142242	0.146887	0.14646
s__Eggerthella lenta	0.119428	0.103602	0.142794	0.115923	0.125995	0.123079	0.106571	0.141039	0.279711
s__Paludibacter propionicigenes	0.0666123	0.0917272	0.0846009	0.0841169	0.125806	0.12079	0.0899956	0.101204	0.0891469
s__Actinobacillus porcitonsillarum	0.0291987	0.212653	0.00383295	0.0107569	0.12006	0.0298252	0.00666091	0.00802758	0.0242335
s__Mucinivorans hirudinis	0.0602688	0.0786163	0.0758505	0.080197	0.118872	0.10631	0.109541	0.10754	0.0990783
s__Gordonibacter massiliensis	0.107895	0.0899794	0.11461	0.0968939	0.115957	0.0957809	0.0893695	0.104403	0.12877
s__Selenomonas sp. oral taxon 920	0.074945	0.062165	0.112048	0.0715234	0.115708	0.109545	0.0612536	0.0592797	0.049192
s__Megasphaera hexanoica	0.0874362	0.0625459	0.604421	0.130454	0.107086	0.118063	0.0585562	0.0588503	0.0546248
s__Clostridium butyricum	0.0628874	0.0537802	0.0431141	0.0577462	0.104561	0.0734411	0.0677019	0.138977	0.117559
s__Bifidobacterium longum	0.0743365	0.0641396	0.0851908	0.068417	0.102517	0.084503	0.0899555	0.0938368	0.0927777
s__Gordonibacter urolithinfaciens	0.113105	0.100327	0.117999	0.0999617	0.100639	0.10278	0.0870014	0.114093	0.121423
s__Lachnospiraceae bacterium oral taxon 500	0.0740579	0.0865785	0.0904152	0.0722728	0.0994463	0.0868236	0.104272	0.107185	0.100341
s__Victivallales bacterium CCUG 44730	0.10642	0.0997333	0.186959	0.0739848	0.094462	0.117717	0.0656642	0.0648124	0.0844385
s__Sorangium cellulosum	0.0961823	0.085582	0.115414	0.0822616	0.0911331	0.103062	0.0634732	0.0761902	0.0803196
s__Heliobacterium modesticaldum	0.0802625	0.0864957	0.0890433	0.0734532	0.0892514	0.085791	0.0713402	0.0799589	0.0772496
s__Denitrobacterium detoxificans	0.0815178	0.0798559	0.0856135	0.0751915	0.0859016	0.0814813	0.0731914	0.0874124	0.0878303
s__Rhodopseudomonas palustris	0.0828275	0.0782833	0.0881932	0.0749468	0.0855236	0.0896252	0.0684261	0.0793778	0.0728366
s__Anaerotignum propionicum	0.0753951	0.0829768	0.0962869	0.0697978	0.0820285	0.0799551	0.0967919	0.0931069	0.10633
s__Coriobacteriaceae bacterium 68-1-3	0.0850737	0.0721404	0.0900885	0.0743641	0.073373	0.0788373	0.0731253	0.0833023	0.0879621
s__Eggerthella sp. YY7918	0.0739675	0.0594864	0.097955	0.0729035	0.0700267	0.0775794	0.061071	0.0811166	0.085829
s__Lactobacillus helveticus	0.153533	0.0747254	0.0826039	0.118269	0.0673307	0.105032	0.0870376	0.0409446	0.0281216
s__Lactobacillus delbrueckii	0.0683082	0.116062	0.10335	0.540909	0.0667229	0.0940477	0.0684149	0.0584336	0.0560057
s__Desulfovibrio vulgaris	0.0831428	0.0894713	0.0915337	0.0602018	0.0625695	0.108174	0.0614256	0.0622348	0.0779108
s__Salmonella enterica	0.219212	0.624553	0.132059	0.0504252	0.0594126	0.0587651	0.0482905	0.0624675	0.0523302
s__Campylobacter coli	0.0569479	0.115704	0.0547425	0.0384907	0.0510689	0.0455057	0.0633815	0.0598054	0.0908484
s__Parabacteroides sp. CT06	0.0350721	0.0490523	0.185323	0.0418517	0.0506257	0.0780924	0.0836516	0.0833851	0.103281
s__Parabacteroides distasonis	0.0273327	0.0453707	0.199092	0.0332592	0.0452258	0.0645925	0.067723	0.0683856	0.0925266
s__Desulfovibrio fairfieldensis	0.102639	0.136484	0.13096	0.0393825	0.0414498	0.0779708	0.0456871	0.0686704	0.170832
s__Chlamydia suis	0.0038738	0.207542	0.205958	0.0411803	0.0368981	0.630026	0.00518799	0.0292809	0.101456
s__Lactobacillus mucosae	0.0728391	0.32509	0.0722197	0.0679661	0.0346084	0.0252648	0.386063	0.0809851	0.41538
s__Lactobacillus kefiranofaciens	0.0876847	0.0411893	0.0524233	0.073912	0.033994	0.0491624	0.0532288	0.0244393	0.0136545
s__Streptococcus infantarius	0.136364	0.112991	0.118596	0.28371	0.0275647	0.0734669	0.130364	0.082664	0.0596813
s__Streptococcus gallolyticus	0.124646	0.1598	0.104687	0.280895	0.0240127	0.0697687	0.13204	0.0857434	0.159245
s__Lactococcus garvieae	0.0173788	0.0420572	0.0150936	0.0269251	0.0168346	0.0114497	0.0612039	0.0197543	0.465746
s__Citrobacter rodentium	0.107767	0.235201	0.0492321	0.00990406	0.0119034	0.0101613	0.00928591	0.0131856	0.0102274
